# Supplementary material for: A high spatial resolution dataset for anthropogenic atmospheric mercury emissions in China during 1998–2014
Source: Sci Data. 2022 Oct 6;9:604. doi: 10.1038/s41597-022-01725-4 (PMC9537151; doi:10.1038/s41597-022-01725-4)
Supplement: Supplementary file 1 — The matching relationship matrix [file 41597_2022_1725_MOESM1_ESM.xlsx]

## Sheet: Sources-Sector
Supplementary Table 1：The matching relationship matrix.
No.			1	2	3	4	5	6	7	8	9	10	11	12	13	14	15	16	17	18	19	20	21	22	23	24	25	26	27	28	29	30	31	32	33	34	35	36	37	38	39	40	41	42	43	44	45	46
General categories	Detailed categories		Farming, Forestry, Animal husbandry and Fishery	Coal Mining and Dressing	Petroleum and Natural Gas Extraction	Ferrous Metals Mining and Dressing	Nonferrous Metals Mining and Dressing	Nonmetal Minerals Mining and Dressing	Other Minerals Mining and Dressing	Logging and Transport of Wood and Bamboo	Food Processing	Food Production	Beverage Production	Tobacco Processing	Textile Industry	Garments and Other Fiber Products	Leather, Furs, Down and Related Products	Timber Processing, Bamboo, Cane, Palm and Straw Products	Furniture Manufacturing	Papermaking and Paper Products	Printing and Record Medium Reproduction	Cultural, Educational and Sports Articles	Petroleum Processing and Coking	Raw Chemical Materials and Chemical Products	Medical and Pharmaceutical Products	Chemical Fiber Products	Rubber Products	Plastic Products	Nonmetal Mineral Products	Smelting and Pressing of Ferrous Metals	Smelting and Pressing of Nonferrous Metals	Metal Products	Ordinary Machinery	Equipment for Special Purpose	Transportation Equipment Products	Electric Equipment and Machinery Products	Electronic and Telecommunications Equipment	Instruments, Meters, Cultural and Office Machinery Products	Other Manufacturing Industry	Scrap and Waste	Electric Power, Steam and Hot Water Production and Supply	Gas Production and Supply	Tap Water Production and Supply	Transport, Storage, Postal and Telecommunication Services	Wholesale, Retail Trade and Catering Services	Other Services	Urban Residents	Rural Residents
nonferrous metal smelting	copper smelting	Cu	0	0	0	0	0	0	0	0	0	0	0	0	0	0	0	0	0	0	0	0	0	0	0	0	0	0	0	0	1	0	0	0	0	0	0	0	0	0	0	0	0	0	0	0	0	0
	leading smelting	Pb	0	0	0	0	0	0	0	0	0	0	0	0	0	0	0	0	0	0	0	0	0	0	0	0	0	0	0	0	1	0	0	0	0	0	0	0	0	0	0	0	0	0	0	0	0	0
	zinc smelting	Zn	0	0	0	0	0	0	0	0	0	0	0	0	0	0	0	0	0	0	0	0	0	0	0	0	0	0	0	0	1	0	0	0	0	0	0	0	0	0	0	0	0	0	0	0	0	0
	large-scale gold production	LSGP	0	0	0	0	0	0	0	0	0	0	0	0	0	0	0	0	0	0	0	0	0	0	0	0	0	0	0	0	1	0	0	0	0	0	0	0	0	0	0	0	0	0	0	0	0	0
	artisanal and small-scale gold mining	ASGM	0	0	0	0	1	0	0	0	0	0	0	0	0	0	0	0	0	0	0	0	0	0	0	0	0	0	0	0	0	0	0	0	0	0	0	0	0	0	0	0	0	0	0	0	0	0
	aluminum production	Al	0	0	0	0	0	0	0	0	0	0	0	0	0	0	0	0	0	0	0	0	0	0	0	0	0	0	0	0	1	0	0	0	0	0	0	0	0	0	0	0	0	0	0	0	0	0
	mercury production	Hg	0	0	0	0	0	0	0	0	0	0	0	0	0	0	0	0	0	0	0	0	0	0	0	0	0	0	0	0	1	0	0	0	0	0	0	0	0	0	0	0	0	0	0	0	0	0
building materials production	cement production	CEM	0	0	0	0	0	0	0	0	0	0	0	0	0	0	0	0	0	0	0	0	0	0	0	0	0	0	1	0	0	0	0	0	0	0	0	0	0	0	0	0	0	0	0	0	0	0
	iron and steel production	ISP	0	0	0	0	0	0	0	0	0	0	0	0	0	0	0	0	0	0	0	0	0	0	0	0	0	0	0	1	0	0	0	0	0	0	0	0	0	0	0	0	0	0	0	0	0	0
intentional Hg use	chlor-alkali production	PVC	0	0	0	0	0	0	0	0	0	0	0	0	0	0	0	0	0	0	0	0	0	1	0	0	0	0	0	0	0	0	0	0	0	0	0	0	0	0	0	0	0	0	0	0	0	0
	caustic soda production	CSP	0	0	0	0	0	0	0	0	0	0	0	0	0	0	0	0	0	0	0	0	0	1	0	0	0	0	0	0	0	0	0	0	0	0	0	0	0	0	0	0	0	0	0	0	0	0
	battery production	BAP	0	0	0	0	0	0	0	0	0	0	0	0	0	0	0	0	0	0	0	0	0	0	0	0	0	0	0	0	0	0	0	0	0	1	0	0	0	0	0	0	0	0	0	0	0	0
	fluorescent lamp production	FLU	0	0	0	0	0	0	0	0	0	0	0	0	0	0	0	0	0	0	0	0	0	0	0	0	0	0	0	0	0	0	0	0	0	1	0	0	0	0	0	0	0	0	0	0	0	0
	thermometer production	THP	0	0	0	0	0	0	0	0	0	0	0	0	0	0	0	0	0	0	0	0	0	0	0	0	0	0	0	0	0	0	0	0	0	0	0	1	0	0	0	0	0	0	0	0	0	0
	sphygmomanometer production	SMP	0	0	0	0	0	0	0	0	0	0	0	0	0	0	0	0	0	0	0	0	0	0	0	0	0	0	0	0	0	0	0	0	0	0	0	1	0	0	0	0	0	0	0	0	0	0
fuels	coal-fired power plants	PP	0	0	0	0	0	0	0	0	0	0	0	0	0	0	0	0	0	0	0	0	0	0	0	0	0	0	0	0	0	0	0	0	0	0	0	0	0	0	1	0	0	0	0	0	0	0
	municipal solid waste incineration	MSWI	0	0	0	0	0	0	0	0	0	0	0	0	0	0	0	0	0	0	0	0	0	0	0	0	0	0	0	0	0	0	0	0	0	0	0	0	0	0	0	0	0	0	0	1	0	0
	cremation	CRE	0	0	0	0	0	0	0	0	0	0	0	0	0	0	0	0	0	0	0	0	0	0	0	0	0	0	0	0	0	0	0	0	0	0	0	0	0	0	0	0	0	0	0	1	0	0
coal combustion	coal-fired industrial boilers	IBL	0	1	1	1	1	1	1	0	1	1	1	1	1	1	1	1	1	1	1	1	1	1	1	1	1	1	0	0	1	1	1	1	1	1	1	1	1	1	0	1	1	0	0	0	0	0
	residential coal combustion	RBL	0	0	0	0	0	0	0	0	0	0	0	0	0	0	0	0	0	0	0	0	0	0	0	0	0	0	0	0	0	0	0	0	0	0	0	0	0	0	0	0	0	0	0	0	1	1
	other coal combustion	OCC	1	0	0	0	0	0	0	1	0	0	0	0	0	0	0	0	0	0	0	0	0	0	0	0	0	0	0	0	0	0	0	0	0	0	0	0	0	0	0	0	0	1	1	1	0	0
other combustion	stationary oil combustion	SOC	1	1	1	1	1	1	1	1	1	1	1	1	1	1	1	1	1	1	1	1	1	1	1	1	1	1	1	1	1	1	1	1	1	1	1	1	1	1	1	1	1	0	1	1	1	1
	mobile oil combustion	MOC	0	0	0	0	0	0	0	0	0	0	0	0	0	0	0	0	0	0	0	0	0	0	0	0	0	0	0	0	0	0	0	0	0	0	0	0	0	0	0	0	0	1	0	0	1	1
	biomass fuel combustion	BIO	0.157685	0	0	0	0	0	0	0.125749	0	0	0	0	0	0	0	0	0	0	0	0	0	0	0	0	0	0	0.0788423	0	0	0	0	0	0	0	0	0	0	0	0	0	0	0	0	0	0	0.637725
